# Supplementary material for: A New Species of the Cyrtodactylus pulchellus Group (Squamata: Gekkonidae) from Surat Thani Province, Thailand Underscores This Group’s Remarkable Diversity on the Thai-Malay Peninsula
Source: Animals (Basel). 2024 Nov 11;14(22):3226. doi: 10.3390/ani14223226 (PMC11591034; doi:10.3390/ani14223226)
Supplement: Supplementary file 1 [file animals-14-03226-s001.zip]

Archive with 3 entries (3 files):
- Figure S1_revised_10112024.pdf
- Table S1_revised_10112014.xlsx
- Table S2.xlsx
