# Supplementary material for: A New Species of the Cyrtodactylus pulchellus Group (Squamata: Gekkonidae) from Surat Thani Province, Thailand Underscores This Group’s Remarkable Diversity on the Thai-Malay Peninsula
Source: Animals (Basel). 2024 Nov 11;14(22):3226. doi: 10.3390/ani14223226 (PMC11591034; doi:10.3390/ani14223226)
Supplement: Supplementary file 1 [file animals-14-03226-s001.zip › Table S1_revised_10112014.xlsx]

## Sheet: Dataset
Table S1. Specimens of outgroup and Cyrtodactylus species examined in this study [15–21,24,45]. The institutional abbreviations of examined specimens follow Sabaj [46].
Species	Locality	Museum No.	GenBank Accession No.	Reference
Outgroup
Agamura persica	Pakistan, Baluchistan Province, Makran District, Gwadar division	FMNH 247474	JX440515	Wood et al. [24]
Hemidactylus frenatus	Unknow	NC 00155	JX519468	Grismer et al. [15]
Tropiocolotes steudneri	Captive	JB 28	JX440520	Wood et al. [24]
Cyrtodactylus elok	West Malaysia, Pahang, Fraser's Hill, The Gap	LSUHC 6471	JQ889180	Wood et al. [24]
Cyrtodactylus hontreensis	Vietnam, Kien Giang Province, Kien Hai District, Hon Tre Island	LSUHC 8583	JX440539	Wood et al. [24]
Cyrtodactylus interdigitalis	Lao, Khammouan Province, Nakai District	FMNH 255454	JQ889181	Wood et al. [24]
Cyrtodactylus intermedius	Thailand, Chantaburi Province, Khao Khitchakut District	LSUHC 9513	JX519469	Grismer et al. [15]
Ingroup
Cyrtodactylus astrum	West Malaysia, Perlis, Gua Kelam	LSUHC 8806	JX519481	Grismer et al. [15]
Cyrtodactylus astrum	West Malaysia, Perlis, Gua Kelam	LSUHC 8807	JX519478	Grismer et al. [15]
Cyrtodactylus astrum	West Malaysia, Perlis, Gua Kelam	LSUHC 8808	JX519479	Grismer et al. [15]
Cyrtodactylus astrum	West Malaysia, Perlis, Gua Kelam	LSUHC 8809	JX519480	Grismer et al. [15]
Cyrtodactylus astrum	West Malaysia, Perlis, Kuala Perlis	LSUHC 8815	JX519482	Grismer et al. [15]
Cyrtodactylus astrum	West Malaysia, Perlis, Kuala Perlis	LSUHC 8816 (paratype)	JX519483	Grismer et al. [15]
Cyrtodactylus astrum	West Malaysia, Perlis, Perlis State Park	LSUHC 9215	JX519473	Grismer et al. [15]
Cyrtodactylus astrum	West Malaysia, Perlis, Perlis State Park, Gua Wang Burma	LSUHC 9962	JX519475	Grismer et al. [15]
Cyrtodactylus astrum	West Malaysia, Perlis, Perlis State Park, Gua Wang Burma	LSUHC 9986	JX519476	Grismer et al. [15]
Cyrtodactylus astrum	West Malaysia, Perlis, Perlis State Park, Gua Wang Burma	LSUHC 9987	JX519477	Grismer et al. [15]
Cyrtodactylus astrum	West Malaysia, Perlis, Wang Kelian	LSUHC 10023	JX519474	Grismer et al. [15]
Cyrtodactylus astrum	West Malaysia, Perlis, Wang Kelian	LSUHC 10024	JX519472	Grismer et al. [15]
Cyrtodactylus australotitiwangsaensis	West Malaysia, Pahang, Fraser's Hill	LSUHC 8086	JX519486	Grismer et al. [15]
Cyrtodactylus australotitiwangsaensis	West Malaysia, Pahang, Fraser's Hill	LSUHC 8087	JX519485	Grismer et al. [15]
Cyrtodactylus australotitiwangsaensis	West Malaysia, Pahang, Genting Highlands	LSUHC 6637 (holotype)	JX519484	Grismer et al. [15]
Cyrtodactylus bintangrendah	West Malaysia, Kedah, Bukit Palang	LSUHC 9983	JX519492	Grismer et al. [15]
Cyrtodactylus bintangrendah	West Malaysia, Kedah, Bukit Palang	LSUHC 9984	JX519487	Grismer et al. [15]
Cyrtodactylus bintangtinggi	West Malaysia, Perak, Bukit Larut	LSUHC 8862	JX519493	Grismer et al. [15]
Cyrtodactylus bintangtinggi	West Malaysia, Perak, Bukit Larut	LSUHC 9006 (paratype)	JX519494	Grismer et al. [15]
Cyrtodactylus dayangbuntingensis	West Malaysia, Kedah, Dayang Bunting Island	LSUHC 14353	MN125090	Quah et al. [18]
Cyrtodactylus dayangbuntingensis	West Malaysia, Kedah, Dayang Bunting Island	LSUHC 14354	MN125091	Quah et al. [18]
Cyrtodactylus dayangbuntingensis	West Malaysia, Kedah, Dayang Bunting Island	LSUHC 14355	MN125092	Quah et al. [18]
Cyrtodactylus evanquahi	West Malaysia, Kedah, Gunung Baling	BYU 53435 (holotype)	MN586889	Wood et al. [19]
Cyrtodactylus evanquahi	West Malaysia, Kedah, Gunung Baling	BYU 53436 (paratype)	MN586890	Wood et al. [19]
Cyrtodactylus evanquahi	West Malaysia, Kedah, Gunung Baling	BYU 53437 (paratype)	MN586891	Wood et al. [19]
Cyrtodactylus hidupselamanya	West Malaysia, Kelantan, Felda Chiku 7	LSUHC 12158(paratype)	KX011412	Grismer et al. [17]
Cyrtodactylus hidupselamanya	West Malaysia, Kelantan, Felda Chiku 7	LSUHC 12159	KX011413	Grismer et al. [17]
Cyrtodactylus hidupselamanya	West Malaysia, Kelantan, Felda Chiku 7	LSUHC 12160(holotype)	KX011414	Grismer et al. [17]
Cyrtodactylus hidupselamanya	West Malaysia, Kelantan, Felda Chiku 7	LSUHC 12161(paratype)	KX011415	Grismer et al. [17]
Cyrtodactylus jelawangensis	West Malaysia, Gunung Stong, Kelantan	LSUHC 11060 (paratype)	KJ659850	Grismer et al. [16]
Cyrtodactylus jelawangensis	West Malaysia, Gunung Stong, Kelantan	LSUHC 11061 (paratype)	KJ659851	Grismer et al. [16]
Cyrtodactylus jelawangensis	West Malaysia, Gunung Stong, Kelantan	LSUHC 11062 (holotype)	KJ659852	Grismer et al. [16]
Cyrtodactylus kanchanadit sp. nov.	Thailand, Surat Thani Province, Kanchanadit District, Pa Ron Sub-district	ZMKU R 01091	PQ510330	This study
Cyrtodactylus kanchanadit sp. nov.	Thailand, Surat Thani Province, Kanchanadit District, Pa Ron Sub-district	ZMKU R 01092	PQ510329	This study
Cyrtodactylus kanchanadit sp. nov.	Thailand, Surat Thani Province, Kanchanadit District, Pa Ron Sub-district	ZMKU R 01094	PQ510331	This study
Cyrtodactylus kanchanadit sp. nov.	Thailand, Surat Thani Province, Kanchanadit District, Pa Ron Sub-district	ZMKU R 01095	PQ510332	This study
Cyrtodactylus langkawiensis	West Malaysia, Kedah, Pulau Langkawi, Wat Wanaram	LSUHC 9120	JX519502	Grismer et al. [15]
Cyrtodactylus langkawiensis	West Malaysia, Kedah, Pulau Langkawi, Wat Wanaram	LSUHC 9122	JX519501	Grismer et al. [15]
Cyrtodactylus langkawiensis	West Malaysia, Kedah, Pulau Langkawi, Wat Wanaram	LSUHC 9123	JX519500	Grismer et al. [15]
Cyrtodactylus langkawiensis	West Malaysia, Kedah, Pulau Langkawi, Wat Wanaram	LSUHC 9124 (paratype)	JX519499	Grismer et al. [15]
Cyrtodactylus langkawiensis	West Malaysia, Kedah, Pulau Langkawi, Wat Wanaram	LSUHC 9125	JX519496	Grismer et al. [15]
Cyrtodactylus langkawiensis	West Malaysia, Kedah, Pulau Langkawi, Wat Wanaram	LSUHC 9434	JX519498	Grismer et al. [15]
Cyrtodactylus langkawiensis	West Malaysia, Kedah, Pulau Langkawi, Wat Wanaram	LSUHC 9435	JX519495	Grismer et al. [15]
Cyrtodactylus langkawiensis	West Malaysia, Kedah, Pulau Langkawi, Wat Wanaram	LSUHC 9437	JX519497	Grismer et al. [15]
Cyrtodactylus langkawiensis	West Malaysia, Kedah, Pulau Langkawi, Wat Wanaram	LSUHC 14347	MN125093	Quah et al. [18]
Cyrtodactylus langkawiensis	West Malaysia, Kedah, Pulau Langkawi, Wat Wanaram	LSUHC 14348	MN125094	Quah et al. [18]
Cyrtodactylus lekaguli	Thailand, Trang Province, Na Yong District	ZMKU R 00918	OK094494	Termprayoon et al. [20]
Cyrtodactylus lekaguli	Thailand, Trang Province, Na Yong District	ZMKU R 00919	OK094495	Termprayoon et al. [20]
Cyrtodactylus lekaguli	Thailand, Trang Province, Na Yong District	ZMKU R 00920	OK094496	Termprayoon et al. [20]
Cyrtodactylus lekaguli	Thailand, Trang Province, Na Yong District	ZMKU R 00921	OK094497	Termprayoon et al. [20]
Cyrtodactylus lekaguli	Thailand, Trang Province, Na Yong District	ZMKU R 00922	OK094498	Termprayoon et al. [20]
Cyrtodactylus lenggongensis	West Malaysia, Perak, Lenggong Valley	LSUHC 9974 (holotype)	JX519490	Grismer et al. [15]
Cyrtodactylus lenggongensis	West Malaysia, Perak, Lenggong Valley	LSUHC 9975 (paratype)	JX519488	Grismer et al. [15]
Cyrtodactylus lenggongensis	West Malaysia, Perak, Lenggong Valley	LSUHC 9976 (paratype)	JX519489	Grismer et al. [15]
Cyrtodactylus lenggongensis	West Malaysia, Perak, Lenggong Valley	LSUHC 9977 (paratype)	JX519491	Grismer et al. [15]
Cyrtodactylus macrotuberculatus	Thailand, Phuket Province, Kathu District, Kathu Waterfall	ZMKU R 00890	MW809301	Termprayoon et al. [45]
Cyrtodactylus macrotuberculatus	Thailand, Satun Province, Mueang Satun District, Adang Island	ZMKU R 00874	MW809294	Termprayoon et al. [45]
Cyrtodactylus macrotuberculatus	West Malaysia, Kedah, Hutan Lipur Sungai Tupah	LSUHC 9671	JX519510	Grismer et al. [15]
Cyrtodactylus macrotuberculatus	West Malaysia, Kedah, Pulau Langkawi, Gunung Machinchang	LSUHC 7560	JX519503	Grismer et al. [15]
Cyrtodactylus macrotuberculatus	West Malaysia, Kedah, Pulau Langkawi, Gunung Machinchang	LSUHC 9449	JX519509	Grismer et al. [15]
Cyrtodactylus macrotuberculatus	West Malaysia, Perlis, Perlis State Park	LSUHC 9980	JX519515	Grismer et al. [15]
Cyrtodactylus pulchellus	West Malaysia, Penang, Pulau Pinang, Empangan Air Itam	LSUHC 6726	JX519527	Grismer et al. [15]
Cyrtodactylus pulchellus	West Malaysia, Penang, Pulau Pinang, Moongate Trail	LSUHC 6727	JX519526	Grismer et al. [15]
Cyrtodactylus pulchellus	West Malaysia, Penang, Pulau Pinang, Moongate Trail	LSUHC 6728	JX519525	Grismer et al. [15]
Cyrtodactylus pulchellus	West Malaysia, Penang, Pulau Pinang, Moongate Trail	LSUHC 6729	JX519528	Grismer et al. [15]
Cyrtodactylus sharkari	West Malaysia, Pahang, Merapoh, Gua Gunting	LSUHC 11022 (holotype)	KJ659853	Grismer et al. [15]
Cyrtodactylus stellatus	Thailand, Satun Province, Mueang Satun District, Tarutao Island	ZMKU R 00903 (paratype)	OK094499	Termprayoon et al. [20]
Cyrtodactylus stellatus	Thailand, Satun Province, Mueang Satun District, Tarutao Island	ZMKU R 00905 (holotype)	OK094500	Termprayoon et al. [20]
Cyrtodactylus stellatus	Thailand, Satun Province, Mueang Satun District, Tarutao Island	ZMKU R 00906 (paratype)	OK094501	Termprayoon et al. [20]
Cyrtodactylus stellatus	Thailand, Satun Province, Mueang Satun District, Tarutao Island	ZMKU R 00907 (paratype)	OK094502	Termprayoon et al. [20]
Cyrtodactylus stellatus	Thailand, Satun Province, Mueang Satun District, Tarutao Island	ZMKU R 00908 (paratype)	OK094503	Termprayoon et al. [20]
Cyrtodactylus sungaiupe	Thailand, Satun Province, Thung Wa District, Thung Wa Sub-district	ZMKU R 01004 (paratype)	OR346980	Termprayoon et al. [21]
Cyrtodactylus sungaiupe	Thailand, Satun Province, Thung Wa District, Thung Wa Sub-district	ZMKU R 01005 (paratype)	OR346981	Termprayoon et al. [21]
Cyrtodactylus sungaiupe	Thailand, Satun Province, Thung Wa District, Thung Wa Sub-district	ZMKU R 01006 (paratype)	OR346982	Termprayoon et al. [21]
Cyrtodactylus sungaiupe	Thailand, Satun Province, Thung Wa District, Thung Wa Sub-district	ZMKU R 01007 (paratype)	OR346983	Termprayoon et al. [21]
Cyrtodactylus sungaiupe	Thailand, Satun Province, Thung Wa District, Thung Wa Sub-district	ZMKU R 01008 (paratype)	OR346984	Termprayoon et al. [21]
Cyrtodactylus sungaiupe	Thailand, Satun Province, Thung Wa District, Thung Wa Sub-district	ZMKU R 01009 (holotype)	OR346985	Termprayoon et al. [21]
Cyrtodactylus sungaiupe	Thailand, Satun Province, Thung Wa District, Thung Wa Sub-district	ZMKU R 01012 (paratype)	OR346986	Termprayoon et al. [21]
Cyrtodactylus timur	West Malaysia, Gunung Tebu, Terengganu	LSUHC 10886	KJ659854	Grismer et al. [16]
Cyrtodactylus timur	West Malaysia, Gunung Tebu, Terengganu	LSUHC 11183 (paratype)	KJ659855	Grismer et al. [16]
Cyrtodactylus timur	West Malaysia, Gunung Tebu, Terengganu	LSUHC 11184 (paratype)	KJ659856	Grismer et al. [16]
Cyrtodactylus timur	West Malaysia, Gunung Tebu, Terengganu	LSUHC 11185 (paratype)	KJ659857	Grismer et al. [16]
Cyrtodactylus trilatofasciatus	West Malaysia, Pahang, Cameron Highlands	LSUHC 10064	JX519529	Grismer et al. [15]
Cyrtodactylus trilatofasciatus	West Malaysia, Pahang, Cameron Highlands	LSUHC 10065	JX519530	Grismer et al. [15]
Cyrtodactylus trilatofasciatus	West Malaysia, Pahang, Cameron Highlands	LSUHC 10066	JX519531	Grismer et al. [15]
Cyrtodactylus wangkhramensis	Thailand, Satun Province, La-ngu District, Khao Khao Sub-district	ZMKU R 01015 (paratype)	OR346987	Termprayoon et al. [21]
Cyrtodactylus wangkhramensis	Thailand, Satun Province, La-ngu District, Khao Khao Sub-district	ZMKU R 01016 (paratype)	OR346988	Termprayoon et al. [21]
Cyrtodactylus wangkhramensis	Thailand, Satun Province, La-ngu District, Khao Khao Sub-district	ZMKU R 01017 (paratype)	OR346989	Termprayoon et al. [21]
Cyrtodactylus wangkhramensis	Thailand, Satun Province, La-ngu District, Khao Khao Sub-district	ZMKU R 01018 (holotype)	OR346990	Termprayoon et al. [21]
Cyrtodactylus wangkhramensis	Thailand, Satun Province, La-ngu District, Khao Khao Sub-district	ZMKU R 01019 (paratype)	OR346991	Termprayoon et al. [21]
Cyrtodactylus wangkhramensis	Thailand, Satun Province, La-ngu District, Khao Khao Sub-district	ZMKU R 01023 (paratype)	OR346992	Termprayoon et al. [21]
Cyrtodactylus wangkhramensis	Thailand, Satun Province, La-ngu District, Khao Khao Sub-district	ZMKU R 01024 (paratype)	OR346993	Termprayoon et al. [21]
