# Supplementary material for: A New Species of the Cyrtodactylus pulchellus Group (Squamata: Gekkonidae) from Surat Thani Province, Thailand Underscores This Group’s Remarkable Diversity on the Thai-Malay Peninsula
Source: Animals (Basel). 2024 Nov 11;14(22):3226. doi: 10.3390/ani14223226 (PMC11591034; doi:10.3390/ani14223226)
Supplement: Supplementary file 1 [file animals-14-03226-s001.zip › Table S2.xlsx]

## Sheet: Table  S2
Table S2. Comparative characters of the C. kanchanadit sp. nov. and the C. pulchellus group. The differences from a new species denoted in gray shaded cells Keys: W = weak; P = prominent; / = data unavailable.
Characters	Clade A								Clade B
	C. kanchanadit sp. nov.	C. astrum	C. dayangbuntingensis	C. langkawiensis	C. lekaguli	C. stellatus	C. sungaiupe	C. wangkhramensis	C. australotitiwangsaensis	C. bintangrendah	C. bintangtinggi	C. evanquahi	C. hidupsalamanya	C. jelawangensis	C. lenggongensis	C. macrotuberculatus	C. pulchellus	C. sharkari	C. timur	C. trilatofasciatus
Sample size	9	13	3	16	29	18	11	12	12	6	14	3	14	4	4	39	13	1	5	6
Maximum SVL	108.5	108.3	99	99.8	108.5	96.1	104.6	98.8	120.1	114.4	111.1	96	102.7	119.8	103.1	117.9	114.1	100.1	120.5	122.2
SL	11–15	10–14	12–14	9–12	9–15	12–15	12–16	11–14	9–12	8–12	9–13	9 or 10	9–12	9–12	10 or 11	9–12	9–11	11	10–12	10–12
SL-mid-eye	7–11	7–9	/	/	7–11	7–11	8–11	7–10	/	/	/	/	/	/	/	/	/	/	/	/
IL	10–12	9–12	10–11	8–10	7–13	10–13	10–13	9–13	9–13	8 or 10	8–11	9 or 10	8–11	9–11	8–10	9–11	8–11	10	8–10	8–11
IL-mid-eye	7–9	5–6	/	/	6–9	6–9	6–9	7–9	/	/	/	/	/	/	/	/	/	/	/	/
PVT	29–35	38–57	35 or 36	34–44	27–49	32–47	30–38	28–35	37–45	36–44	31–42	31–34	39–48	36–42	36–41	34–49	33–34	31	38–43	34–38
LRT	18–23	20–29	20–22	21–25	20–25	19–23	19–22	19–21	22–30	22–25	21–26	18–23	19–24	23 or 25	22–25	19–27	22–26	24	21–24	23–27
VS	32–37	31–46	36–39	38–43	31–47	32–40	32–40	34–40	32–40	31–39	36–40	29–33	26–33	31–36	32 or 33	17–28	29–34	41	31–40	33–36
4FLU	12–16	12–15*	/	/	11–15	11–14	11–15	11–13	/	/	/	/	/	/	/	/	/	/	/	/
4FLE	6–7	5–6*	/	/	5 or 6	5–7	5–7	6	/	/	/	/	/	/	/	/	/	/	/	/
4FL	18–22	17–21*	/	/	16–21	17–20	17–21	17–19	/	/	/	/	/	/	/	/	/	/	/	/
4TLU	13–16	13–15*	/	/	11–15	12–15	13–16	11–14	/	/	/	/	/	/	/	/	/	/	/	/
4TLE	6–8	7–9*	/	/	6–10	7–9	7–8	7 or 8	/	/	/	/	/	/	/	/	/	/	/	/
4TL	20–23	20–24	21–23	19–21	18–24	20–23	20–24	18–22	21–25	21–24	21–24	22 or 23	19–24	21–24	20–23	19–23	21–26	24	21–25	22–27
FPP in adult males	32–37	28–38	26–29	30	32–38	24–29	29–34	32–36	39–45	41–46	37–41	32–36	17–22	36	39 or 41	28–42	33–39	46	21 or 22	41–46
PP in adult females	Absent	Absent	Absent	Absent	Absent	11–15	Absent	Absent	Absent	Absent	Absent	Absent	Absent	Absent	Absent	Absent	Absent	Absent	Absent	Absent
No. of body bands	4 or 5	4	4	4 or 5	3–5	4	4	4 or 5	3 or 4	4	3 or 4	6 or 7	4	4	4 or 5	3–4	4	4	4	3
Body band/interspace ratio	0.89–1.66	0.98–2.07	0.75	0.75–1.00	0.73–1.42	0.92–1.68	0.66–1.64	0.82–1.70	1.00–2.00	1.00–1.25	1.00–1.25	0.82–1.10	1.00–1.25	1.00–1.50	0.50–1.25	0.95–1.74	0.75–1.25	1.75	1.00–1.25	2.00–2.75
LCB	12	/	/	/	8–17	10 or 11	8 or 13	10 or 11	/	/	/	10	7	/	/	/	/	/	/	/
DCB	11	13 or 14	/	11–16	9–16	10–12	9 or 12	11	7–8	8 or 9	8–10	9–11	8–10	10	14	7–10	8–10	7	8–10	6 or 7
Precloacal groove in males	Deep	Deep	Deep	Deep	Deep	Deep	Deep	Deep	Deep	Deep	Deep	Shallow	Deep	Deep	Deep	Deep	Deep	Shallow	Deep	Deep
Femoroprecloacal pores continuous	Yes	Yes	Yes	Yes	Yes	Both	Both	Yes	Yes	Yes	Yes	Yes	Yes	Yes	Yes	Yes	Yes	Yes	Yes	Yes
Tuberculation	W	W	W	W	W	W	W	W	P	P	P	P	W	P	W	P	P	W	W	P
Tubercles on ventral surface of forelimb	No	No	No	No	No	No	No	No	No	No	No	No	No	Yes	No	Yes	No	No	No	No
Tubercles in gular region	No	No	No	No	No	No	No	No	No	No	No	No	No	No	No	Yes	No	No	No	No
Ventrolateral fold tuberculate	No	No	No	No	No	No	No	No	No	Yes	No	No	No	No	No	Yes	No	No	No	No
Dorsum bearing scattered pattern of white tubercles	No	Yes	Yes	No	No	Yes	No	No	No	No	No	No	No	No	No	No	No	No	No	No
Hatchlings/juveniles with white tail tip	Yes	Yes	Yes	Yes	Yes	Yes	Yes	/	No	No	No	Yes	Yes	Yes	/	No	No	/	No	/
White caudal bands in adults immaculate	No	No	No	No	No	No	No	No	Yes	Yes	Yes	No	Yes	No	Yes	No	Yes	Yes	Yes	Yes
Posterior portion of tail white in adults	/	No	No	No	No	No	No	No	No	No	No	Yes	Yes	No	No	No	No	No	No	No
Tubercles on at least anterior 1/3 of tail	/	Yes	No	Yes	Yes	/	No	No	Yes	Yes	Yes	No	No	Yes	Yes	Yes	Yes	Yes	No	Yes
PCT rows	1–2	1	1–3	1–2	1	1–2	1–2	1–2	1–2	1–2	1–2	1	1–2	1–2	1	1–2	1	2	1	1–2
No of PCT in per row	(1–4)+(1–3)	3–4	(1–3)+(3–4)+(2–4)	(1–4)+(3–4)	3–4	(2–4)+(5)	(1–3)+(3–4)	(1–3)+(2–4)	(1–4)+(2–4)	(1–4)+(1–3)	(1–3)+(3–4)	3	(1–2)+(2–3)	(1–4)+(3)	2–3	(1–4)+(2–3)	3	2+(3–4)	3–4	(2–3)+(3)
* n = 2, data from LSUHC 09928 and LSUHC 100075
